# Supplementary material for: Palmitoylation prevents B7-H4 lysosomal degradation sustaining tumor immune evasion
Source: Nat Commun. 2025 May 8;16:4254. doi: 10.1038/s41467-025-58552-5 (PMC12062253; doi:10.1038/s41467-025-58552-5)
Supplement: Supplementary file 3 — Supplementary Data 1 [file 41467_2025_58552_MOESM3_ESM.xlsx]

## Sheet: Sheet1
ZDHHC 1F	GCGCAGCTGTTTTCAAGTCA
ZDHHC 1R	CTTGTTGGAGGGCTTGTTGC
ZDHHC 2F	AGCTGGATCCCTTGCTGGTT
ZDHHC 2R	ATAGGCCATCAGGCACACAA
ZDHHC 3F	GGACCCCGGGGCAGT
ZDHHC 3R	CTGCCCAGGCTTCAACTGTA
ZDHHC 4F	TACGTCTTGACCTTGACGGC
ZDHHC 4R	GGAAGCTCAGAACCACGACA
ZDHHC 5F	GAGGCGGCGGTGACAAC
ZDHHC 5R	TTCAGCTTTCCAGATGCAGAGT
ZDHHC 6F	CCGGGCTTTGTCCCTCTG
ZDHHC 6R	TGGATACAACCCAGTGGTGC
ZDHHC 7F	ATCCAGTGACTGCCGACCAT
ZDHHC 7R	CGCTCGGGTTTAATACAGCA
ZDHHC 8F	GCTGTCGCCTTCATCCACAC
ZDHHC 8R	CTTAACCAGCGTGTGCCGTG
ZDHHC 9F	AAGTCGCTGCCACCTTTGG
ZDHHC 9R	GAGCCCAGCTTTGAAATCACG
ZDHHC 11F	CCCCTTCTGTGTCCTGCAGAT
ZDHHC 11R	GAGGTGGAACGAGAAGATCCC
ZDHHC 12F	GGAATCACGCTGGTGCTCTT
ZDHHC 12R	TGTGTTCCTGGCTGAGCAAA
ZDHHC 13F	GACGGTGCATAGGTTTTGGC
ZDHHC 13R	TGTGGCACAATGACTGGACA
ZDHHC 14F	GCGAGTACAGCCAGATCAGC
ZDHHC 14R	GGGATGGCAGGGGTGATTTT
ZDHHC 15F	ATTGTCCTCGTCGTGCTCTG
ZDHHC 15R	TGCTGGGCTCAAAACAGTCA
ZDHHC 16F	CTCTGGGCTGTGTCTACTGC
ZDHHC 16R	AACTGCACAGGAACCAGAGG
ZDHHC 17F	GTTACCCTCCTCCATTGGGC
ZDHHC 17R	AGATGGCCTTGTCTTGTGGC
ZDHHC 18F	GTCGCCTCCAACCTGACTAC
ZDHHC 18R	CACAAATCCCCTCCGGTCAA
ZDHHC 19F	TGGCCTCTTCTTCGCATTCC
ZDHHC 19R	GGAAGCAGCACTTTGGACAC
ZDHHC 20F	TCTGCGTGTGAAAGACCGTTG
ZDHHC 20R	AGCTCTTGCTGCTCTTCTCAAA
ZDHHC 21F	GCTTCAGCAAGCAGTTAGCA
ZDHHC 21R	GAACACAGTTGCTGTCACGC
ZDHHC 22F	TCCACAACTTTGCAGCCTCG
ZDHHC 22R	CGTTGGCCGAGAGGAATAGG
ZDHHC 23F	AGCTGCGTTGGAGAATCAAA
ZDHHC 23R	GAGTACCACACGCAGGTGAA
ZDHHC 24F	ACCAATGCCAAAGCCAGGTG
ZDHHC 24R	CAAACTGTGCCAGAGACACTC
ACTB F	AGAGCTACGAGCTGCCTGAC
ACTB R	CACCATTGGCAATGAGCGGTTC
