# Supplementary material for: Palmitoylation prevents B7-H4 lysosomal degradation sustaining tumor immune evasion
Source: Nat Commun. 2025 May 8;16:4254. doi: 10.1038/s41467-025-58552-5 (PMC12062253; doi:10.1038/s41467-025-58552-5)
Supplement: Supplementary file 6 — Source Data [file 41467_2025_58552_MOESM6_ESM.xlsx]

## Sheet: Fig. 1
Fig. 1a
Tumor growth	Days	C57BL/6 mice with B7-H4-WT 4H11 tumor										C57BL/6 mice with B7-H4-KO 4H11 tumor
	0	0	0	0	0	0	0	0	0	0	0	0	0	0	0	0	0	0	0
	7	93.636	76.2105	76.176	102.06	88.837	67.5	103.518	105.966	67.626	85.6745	80.631	57.132	47.068	90.396	77.2475	89.2375	73.2305	58.19
	14	102.752	72.576	80	136.416	107.942	160.55	112.896	67.228	112.091	111.392	67.228	54.1205	31.487	77.2475	62.208	64.512	42.588	49.6125
	26	188.528	156.775	88.4835	238.136	119.487	384.168	191.664	86.528	199.761	154.87	48.51	59.643	44.8	72.828	72.5	58.5385	67.228	44.982
	31	290.43	248.832	107.388	334.988	204.723	748.503	320.166	102.344	307.2	234.476	63.6265	34.4	52.92	69.5835	164.775	36.8	128.774	78.03
	34	323.13	315.171	138.6	578.259	310.4	1064.21	439.615	118.8	443.034	349.272	146.072	53.016	132.095	165.528	288.99	47.432	372.087	127.8
	38	547.832	423.864	156.775	806.725	463.736	1362.05	610	209.202	727.552	568.458	212.544	53.958	229.147	297.464	527.962	55.225	582.112	245.48
	Graphs plotted and statistical calculations in Prism version 10.0
Fig. 1c		WT	KO			Fig. 1d	PD-1+TIM3+ CD8+ T cells	WT	KO			Figure 1f	TCF1+TOX- CD8+ T cells	WT	KO			Figure 1g	TCF1+TOX- CD8+ T cells	WT	KO
	TNF-a+ CD8+ T cells	0.8	2.7					34.3	15.5					2.3	42.2					85.1	47.9
		5.4	4.7					42.5	14.1					7.5	32.8					79.5	53.5
		8.4	34.9					27.3	21.2					32.5	66.2					63	29.7
		5.2	27.1					36.6	19.4					11.5	51.5					82.3	30.5
		3.3	13.8					42.2	24.5					21.5	39.8					72.9	57.6
		0.7	29.7					48.2	22.5					2.8	44.8					82.9	47.2
		5.5	48.9					39.8	37.2					43.7	52.4					48.2	45.4
		4.3	34.9					43.4	10.8					39	72.4					50.9	25.3
		28	51.7					29.3	29.2					65.5	57					27.5	40
		26.7	24.7					57.2	35.3					21.5	54.3					68.2	43.6
		7.2	30.7					59.9	15.6					23.6	59.3					66	37.7
		7.5	33.7					57.7	33.2					20.4	42.7					49.7	50
		7.9	26.5					62.5	23.7					24.6	52.6					53.5	40.9
		6.5						33.2						35.9						54.6
		10						41.4						23.8						39
		18.3						64.2						12.9						68.3
		17.8						47.6						24.8						58.1
		7.6						33.8						25.3						64.2
	Graphs plotted and statistical calculations in Prism version 10.0						Graphs plotted and statistical calculations in Prism version 10.0						Graphs plotted and statistical calculations in Prism version 10.0						Graphs plotted and statistical calculations in Prism version 10.0
		4T1 tumors
Fig. 1h	Days	EV										B7-H4-OE
	0	0	0	0	0	0	0	0	0	0	0	0	0	0	0	0	0	0	0	0	0
	6	9.216	7.2	11.76	9.2575	15.376	13.4865	12.615	15.288	20.992	9.375	22.05	24.5025	12.844	9.6875	6.6125	16.2	12.393	17.92	13.72	11.25
	9	59.204	21.386	40.8	69.966	30.0125	45.1935	28.0645	59.5515	32.49	31.768	89.93	71.944	64.715	52.8	71.487	33.934	44.109	37.8225	51.304	40.572
	12	96.278	39.2	55.6875	101.25	61.7625	88.752	70	130.613	75.6315	67.968	132.496	164.64	196.677	133.848	184.525	97.47	189.714	155.232	108.75	124.2
	15	172.425	58.5385	99.825	121.495	92.697	199.8	109.33	170.586	109.76	75.712	254.826	257.004	302.324	226.037	241.865	139.425	300.672	263.568	254.8	209.484
	18	258.944	81.9315	135.759	185.193	118.354	274.428	178.537	245.411	179.56	97.47	401.544	342.144	325.069	340.784	323.4	236.816	449.428	416.623	413.34	210.392
	21	358.704	114.376	198.832	219.539	256	345.45	218.489	415.872	232.73	165.528	617.872	514.976	461.709	475.341	421.648	384.75	574.273	592.091	750	373.498
	24	409.6	135	247.798	358.704	289.132	429.853	343.255	820.228	345.744	226.482	903.96	592.091	645.12	847.226	651.728	749.112	881.504	749.112	1067.74	678.038
	Graphs plotted and statistical calculations in Prism version 10.0
Fig. 1j	Tumor weight	EV	B7-H4-OE			Fig. 1l	IFN-r+CD8+ T cells	EV	B7-H4-OE			Fig. 1m	IFN-r+CD8+ T cells	EV	B7-H4-OE
		0.41	1					58.7	21.1					67.4	20.3
		0.38	0.86					46	23					66.7	26.1
		0.35	0.7					44.4	10.7					65.8	9.3
		0.17	0.64					29.5	6.6					48.2	9.2
		0.21	0.78					39.5	30.3					62	36.7
	Graphs plotted and statistical calculations in Prism version 10.0						Graphs plotted and statistical calculations in Prism version 10.0						Graphs plotted and statistical calculations in Prism version 10.0
Fig. 1n	Tumor	EV		B7-H4-OE
	Treatment	IgG	aCD8	IgG	aCD8
	Tumor weight	0.38	1.44	1.49	1.75
		0.4	0.99	1.76	2.35
		0.94	1.66	1.77	1.31
		0.68	0.96	1.44	1.8
		0.63	0.75	0.82	1.53
		0.62	1.2	1.13	1.35
		0.78	0.86	1.2	1.22
		0.77	1.32	1.15	1.44
		0.72	0.67	1.38	1.28
		0.47	0.98	1.18	1.56
	Graphs plotted and statistical calculations in Prism version 10.0

## Sheet: Fig. 2
	Fig. 2a	Drugs	DMSO			Staurosporine			2-BP			Tunicamycin			Bay 117082			PYR41			MTA			Garcinol			Curcumin			Anacardic acid			Lonafarnib
		Relative intensity of GFP	99.91	104.03	96.05	100.61	100.36	99.03	99.91	104.03	96.05	100.61	100.36	99.03	102.14	97.5	100.36	99.91	104.03	96.05	102.14	97.5	100.36	99.91	104.03	96.05	100.61	100.36	99.03	102.14	97.5	100.36	100.61	100.36	99.03
			100	100	100	100.66	102.06	104.2	50.44	45.83	43.99	59.1	58.18	58.34	102.72	89.48	99.82	102.47	98.06	95.87	108.04	110.3	110.29	93.75	96.85	102.34	93.33	90.94	104.47	98.71	90.85	110.47	104.68	93.43	104.63
		Graphs plotted and statistical calculations in Prism version 10.0
	Fig. 2i		Time (h)	CHX			CHX+2-BP
		Relative intensity of protein	0	1	1.02	0.97	1	1.08	0.95
			2	0.78	1.05	1.12	0.93	0.9	1
			4	1	1.05	0.95	0.683	0.59	0.54
			6	0.84	0.95	1.05	0.4	0.335	0.32
		Graphs plotted and statistical calculations in Prism version 10.0
	Fig. 2j		Time (h)	CHX			CHX+2-BP
		Relative intensity of protein	0	1	0.93	1.07	1	0.983435	1.017
			2	0.992557	1.05345	1.00324	0.845408	0.820346	0.873434
			4	0.833423	0.899834	0.939023	0.70054	0.663843	0.723034
			6	0.899966	0.912343	0.883434	0.374836	0.339828	0.308845
		Graphs plotted and statistical calculations in Prism version 10.0
																	Fig. 2g	Intensity of B7-H4 band relative to GAPDH	2-BP-0μM	2-BP-0μM	2-BP-50μM	2-BP-50μM										Fig. 2h	Intensity of B7-H4 band relative to GAPDH	2-BP-0μM	2-BP-0μM	2-BP-50μM	2-BP-50μM
																			HAM-	HAM+	HAM-	HAM+												HAM-	HAM+	HAM-	HAM+
																			0.0507858	1	0.0951769	0.024912												0.00434671	1	0.00351886	0.239244

## Sheet: Fig. 3
	Fig. 3c		Time (h)	WT			C130A
		Relative intensity of protein	0	1	1.02	0.98	0.92	1.08	1.06
			1	0.779559	0.68	0.89	0.71	0.57	0.63
			2	0.518	0.602	0.712	0.35	0.11	0.48
			3	0.460639	0.32	0.56	0.153156	0.08	0.1
		Graphs plotted and statistical calculations in Prism version 10.0
	Fig. 3d		PATs	ZDHHC1	ZDHHC2	ZDHHC3	ZDHHC4	ZDHHC5	ZDHHC6	ZDHHC7	ZDHHC8	ZDHHC9	ZDHHC11	ZDHHC12	ZDHHC13	ZDHHC14	ZDHHC15	ZDHHC16	ZDHHC17	ZDHHC18	ZDHHC19	ZDHHC20	ZDHHC21	ZDHHC22	ZDHHC23	ZDHHC24	β-actin
		Relative expression levels	MDA-MB-468	10.7005	21.1918	75.8586	55.0253	77.1618	64.8954	64.8295	16.4501	64.2592	41.1918	34.7554	64.9234	23.9988	22.1299	61.5907	61.0686	54.9514	5.44067	24.9365	14.8766	24.2751	59.9141	18.3268	100
			T-47D	12.7247	25.1595	70.0803	64.7725	69.7055	59.7821	54.763	22.4525	59.7821	49.9439	14.5696	60.0803	24.7247	44.694	64.9327	64.5204	55.454	14.6718	29.7477	19.8766	37.9991	54.6863	5.28558	99.9856
			SKBR3	23.6189	12.9474	74.8719	50.1059	78.4478	70.1711	57.2822	17.8314	67.9747	31.5437	23.0573	69.2079	24.8766	18.3268	66.5907	59.8766	54.763	-4.34723	27.6188	15.5203	19.4813	63.3091	24.1963	100.072
			MCF-7	4.391	15.5176	71.2792	64.5049	65.5373	66.0379	55.0069	13.922	61.2696	32.4465	14.7589	60.0742	5.22025	15.2959	61.7044	58.0893	54.8805	4.66145	29.8196	27.0069	20.2272	54.5149	18.1762	99.6764
		Graphs plotted and statistical calculations in Prism version 10.0
	Fig. 3e		PATs	EV	ZDHHC3	ZDHHC4	ZDHHC5	ZDHHC6	ZDHHC7	ZDHHC9	ZDHHC13	ZDHHC16	ZDHHC17	ZDHHC18	ZDHHC23
		Relative Palmitoylation level	Test 1	1.038	3.56344	0.9	1.0649	1.34232	1.33735	1.03232	1.34234	1.34234	0.983434	1.23434	2.13008
			Test 2	0.9345	2.77095	1.57054	1.22342	1.11123	0.904006	0.399554	0.787305	1.11323	1.23434	0.7545	2.68049
			Test 3	1.023	3.82121	1.15252	1.34341	0.989343	1.21221	1.52453	1.23459	1.3423	0.993434	1.54534	2.76723
		Graphs plotted and statistical calculations in Prism version 10.0
	Fig. 3j	Tumor growth	Days	shNT										shZdhhc3
			0	0	0	0	0	0	0	0	0	0	0	0	0	0	0	0	0	0	0	0	0
			12	40.8	94.1015	133.28	79.233	103.518	64.827	118.354	126.15	39.69	112.36	47.5875	48.074	43.56	36.982	38.808	75.106	51.6375	44.982	36	48.074
			17	32	129.96	200.934	85	129.96	48.51	185.679	146.98	51.9115	134.136	42.025	35.7435	43.4515	35.2	39.2	110.808	35.2	45.3005	41.1845	38.663
			24		161.448	324	105.593	193.842	36	280.845	279.864	67.626	167.4	38.808	31.1805	25.725	30.8025	24.5	100.048	24.854	21.78	36	21.2355
			33	285.894	169.884	281.25		451.584	327.228	145.408	268.324	36	380.208		13.328	11.2995	23.12	31.046	6	18.513	15.75	8.4375	60.7475
			45	849.364	507.84	632.462		743.886	2109.46	569.245	1922	96.237	1456.87		26.3375	11.2995	67.228	222.95		14.4	300.352	30.0125	264.384
			52	1066.6	907.742	852.992		879.194	2234.32	965.425	2099.63	80.631	2423.61		41.454	12.506	73.2305	459.596		40.344	521.324	41.067	614.102
		Graphs plotted and statistical calculations in Prism version 10.0
	Fig. 3l	CD8 number per gram tumor	shNT	shZDHHC3					Fig. 3m	CD8+ in CD45+ cells	shNT	shZDHHC3					Fig. 3n	IFN-r+ in CD8+ cells	shNT	shZDHHC3
			1557.73	13332.6							2.79313	9.14066							1.5	23.7
			1730.65	11856.2							1.20989	6.69942							7.6	38.9
			8590.17	18983.4							4.20387	6.34873							27.4	34.9
			4399.25	2989.9							3.38555	3.67885							7.5	42.5
			3504.4	18887.2							1.94289	6.82633							18.8	54.5
			3654.79	7619.59							5.85131	7.30429							25.6	55.8
		Graphs plotted and statistical calculations in Prism version 10.0								Graphs plotted and statistical calculations in Prism version 10.0								Graphs plotted and statistical calculations in Prism version 10.0
	Fig. 3p	CD8 number per gram tumor	shNT	shZDHHC3					Fig. 3q	CD8 number per gram tumor	shNT	shZDHHC3
			10.4	5.5							24.4	53
			16	1.3							34.6	56.7
			25.1	5.5							40.8	54.3
			21.4	3.4							37	71.3
			30	21.2							23.4	37.6
			31.9	20.2							29.5	47.5
		Graphs plotted and statistical calculations in Prism version 10.0								Graphs plotted and statistical calculations in Prism version 10.0

## Sheet: Fig. 4
		Fig. 4b	MFI of LysoTracker Red	Abe-0 μM	Abe-0.5 μM	Abe-1 μM	Abe-2 μM							Fig. 4g	Relative protein level	Time/hrs	CHX			CHX+Abe
				7908	15517	20615	26043									0	1	1.02	1.07	1	1.08	1.06
				7747	14959	20070	25564									2	0.978103	1.05	1.12	0.972945	0.95	1
				7827	15244	20481	25942									4	1.05461	1.05	0.95	0.896532	0.69	0.64
																6	0.956756	0.95	1.05	0.588622	0.435	0.4921
			Graphs plotted and statistical calculations in Prism version 10.0
															Graphs plotted and statistical calculations in Prism version 10.0
		Fig. 4c	Relative enrichment of lysosome-erlated genes		Ctrl1.zFPKM	Ctrl2.zFPKM	Ctrl3.zFPKM	LY1201.zFPKM	LY1202.zFPKM	LY1203.zFPKM
				TFEB	-0.849869	-0.989616	-1.12005	0.938893	1.27429	1.38608
				LAMP1	-1.02657	-1.46307	-1.14318	0.76862	0.80125	1.41052
				LAMP2	-1.37779	-0.851236	-0.611894	-0.163671	-0.0788137	-0.529212
				LAMP3	-0.996472	-1.31086	-0.533168	0.0211428	-0.591081	-0.268422
				CD68	-0.498153	-0.994528	-0.978516	0.030245	-0.690298	2.04777
				CD63	-1.22299	-0.991754	-1.28775	0.0302455	0.00298983	0.0708685
				NPC1	-1.39218	-1.14592	-1.12719	1.09179	1.04094	1.03826
				NPC2	-0.112451	-0.944397	-1.68343	0.445039	0.350694	-0.0652787
				CTNS	-1.24804	-1.54683	-0.263133	1.48535	0.456179	0.954163
				SLC17A5	-1.48111	-1.17037	-1.18803	0.754092	0.390386	0.259734
				LAPTM5	0.0753645	-0.942056	-0.942056	0.0753645	1.43192	-0.942056
				CTSB	-0.914801	-1.37714	-1.22547	-0.0455599	1.54753	0.596695
				CTSK	0.294969	-0.381035	-0.381035	1.36531	0.95689	1.25264
				CTSO	-1.25381	-1.46072	-0.903663	0.528758	0.0353684	0.672
				NAGLU	-1.16768	-0.975811	-1.3203	0.262606	0.742275	1.71469
				NEU1	-1.30347	-1.36998	-1.29619	0.53499	0.491341	0.83118
				HYAL1	0.890755	-0.755938	-1.23261	1.32409	-0.279264	-0.0625936
				SGSH	-0.805026	-0.917978	-0.944044	1.44642	1.17381	1.27807
				PLA2G15	-0.89515	-0.434787	-0.14706	1.49298	0.960688	1.29157
				DNASE2	-1.00897	-1.21352	-1.12474	-0.283789	0.128163	-0.0138896
				SUMF1	0.3722	-1.38729	-0.812073	-0.236855	0.321446	1.31962
				GNPTG	-1.35014	-1.15187	-1.15423	0.608981	-0.266724	0.486241
				NAGPA	-1.04538	-0.298681	-0.149341	1.12503	1.46354	1.21464
				IGF2R	-0.970255	-1.31704	-0.612404	-0.250864	0.0295135	-0.523864
				M6PR	-1.18778	-1.52435	-1.21607	0.380983	0.973042	0.656272
				CLTB	-0.957811	-1.13839	-1.7258	0.499803	0.980904	0.855518
				CLTC	-1.64481	-1.263	-0.804326	0.52815	0.717772	-0.01509
				AP1S3	-1.46199	-1.15056	-0.88455	0.361173	0.984035	-0.404427
				AP1S2	-1.33814	-0.909694	-0.426717	-0.418927	-0.481247	-0.122908
				AP1M1	-0.917149	-1.09659	-1.30364	1.23616	0.82206	1.37419
				AP3S2	-1.16198	-0.476914	-0.963929	1.28608	1.4679	1.07829
				AP3M2	-1.17603	-0.974325	-1.12295	1.478	0.851649	0.989659
				AP3M1	-1.65721	-0.982733	-1.01243	0.913447	1.14676	0.964351
				AP3B2	-0.175716	-1.32304	-0.981942	-0.0206725	-1.01295	1.00261
				AP3D1	-1.25998	-1.35927	-1.20651	0.275248	0.263792	0.397455
				AP4S1	-0.571551	-1.33011	-0.500436	0.566283	-0.784894	-0.310797
				GGA2	-0.830107	-0.6471	-0.776281	1.52027	1.09325	1.33008
				GGA3	-0.557509	-0.844343	-0.597908	1.59173	1.34125	1.00998
				GGA1	0.672255	-0.299325	-1.60213	0.304232	-0.564302	1.1286
				TCIRG1	1.34993	-0.0554077	-0.302224	0.136001	-1.02252	-0.226668
				ATP6V0A2	-0.898578	-1.18943	-1.15166	0.189285	-0.0486852	-0.381088
				ATP6V0A1	-1.05599	-1.17447	-1.32052	0.376897	0.0765429	-0.174212
				ATP6V1H	-0.315175	0.684379	-0.459254	1.17065	0.504279	1.46781
				ATP6V0C	-1.11934	-0.811203	-0.768187	1.03189	1.34046	1.39752
				ATP6AP1	-0.094705	-1.3019	-1.11218	-0.261942	-0.50577	-0.339236
				ATP6V0D1	-0.497209	-1.09986	-0.816145	1.49467	0.946806	1.18356
				MCOLN1	-1.3397	-1.17259	-1.3615	0.429481	0.218777	0.585692
			Graphs plotted and statistical calculations in Prism version 10.0

## Sheet: Fig. 5
	Fig. 5a	PyMT tumor growth		Vehicle										Abemaciclib
			-1	57.6755	53.041	76.923	31.122	50.176	62.22	72.275	83.3055	41.04	52.855	44.486	6.318	42.3225	34.32	81.18	47.328	44.919	61.36	96.6	65.892
			2	73.8045	51.301	109.062	29.9	79.794	64.4955	73.44	88.06	39.648	58.621	39.15	9.792	72.896	39.528	99.093	41.536	38.94	67.5025	104.72	59.28
			5	95.608	71.61	110.075	40.443	89.984	76.923	86.592	116.44	59.1945	58.5	65.34	7.722	61.44	49.248	110.67	45.384	38.918	67.2	96.048	66.816
			8	142.4	88.06	143.127	52.668	122.507	127.281	134.19	139.062	92.82	98.2905	69.36	16.302	94.017	49.532	119.7	40.0675	39.69	91.656	105.612	82.46
			10	198.72	126.243	166	58.621	159.1	167.7	155.61	151.167	95.634	121.216	72.828	16.065	104.796	51.744	145.635	45	35.588	92.352	107.967	99.144
			13	234.37	137.76	245.52	91	201.96	206.04	234.09	191.149	132.44	161.92	85.425	19.404	132.594	64.26	175.266	55.4125	39.2805	112	102.795	117.6
			16	314.356	170.016	257.04	110.556	238.22	244.4	242.634	207.36	149.468	179.28	97.8075	21.12	126.217	72.261	192.6	52.2	50.4	122.64	121.992	149.072
			19	414.18	235.935	308.448	155.8	303.849	322.19	246.689	227.654	179.446	238.966	114.368	36.975	203.632	80.85	203.885	60.775	65.416	128.427	174.44	122.01
			22	492.246	254.286	369.616	164.738	329.819	378	269.505	262.08	173.595	250.776	123.84	42.3225	199.716	90.61	242.19	67.456	71.456	165.44	196.144	149.468
			28	646.668	395.096	528.228	244.776	494.1	588.744	420.546	367.659	282.24	352.466	151.008	67.456	294.03	124.956	304.618	100.82	98.658	197.708	268.488	206.167
			31	730.584	414.8	591.945	306	502.634	675.025	472.23	439.17	324.21	406.875	187.425	69.632	322.08	149.468	361.95	103.258	151.514	213.796	302.275	237.5
			34	780.624	510.57	691.39	489.464	626.617	739.2	690.459	483.84	406.56	468.52	230.4	95.83	393.25	183.347	454.86	142.762	185.976	267.663	389.675	305.312
		Graphs plotted and statistical calculations in Prism version 10.0
	Fig. 5c	Tumor weight	Vehicle	Abemaciclib						Fig. 5e	Relative B7-H4 protein levels	Vehicle	Abemaciclib
			1.27	0.38								1.4	0.62
			1.22	0.21								1.14	0.46
			0.88	0.17								1.13	0.27
			0.9	0.34
			1.24	0.71							Graphs plotted and statistical calculations in Prism version 10.0
			0.69	0.45
			0.89	0.35
			0.62	0.59
			1.06	0.71
			0.71	0.51
		Graphs plotted and statistical calculations in Prism version 10.0
	Fig. 5f	CD8 T cell number per gram tumor	Vehicle	Abemaciclib						Fig. 5g	CD8+ T cell in CD45+ cells	Vehicle	Abemaciclib						Fig. 5h	IFN-r+ CD8+ T cell	Vehicle	Abemaciclib
			32028.1	35692.6								24.7511	27.5296								11.1	15.8
			44759.9	36688								21.7338	24.0034								6.5	12.2
			43275.8	157677								19.6553	27.0601								7.3	8.5
			72404.9	82350.2								25.5699	25.4934								7.2	8.9
			44364.6	60949.9								23.1951	24.9758								13	16.1
			41367.6	126723								19.7577	34.7029								11.7	21.7
			49502.6	133844								23.7344	29.9593								10.5	19.5
			108000	137701								26.4868	31.3729								9.5	18.4
			38528.8	182127								25.9613	50.7424								10.4	7.4
			111720	110351								26.8323	35.4382								13.9	19.6
		Graphs plotted and statistical calculations in Prism version 10.0									Graphs plotted and statistical calculations in Prism version 10.0									Graphs plotted and statistical calculations in Prism version 10.0

## Sheet: Suppl. Fig. 1
	Suppl. Fig. 1c		Time (h)	WT			KO
		Relative reduction of Alarmarblue	0	1.02889	0.978341	1.01934	1.10053	0.917574	1.00187
			12	1.04315	0.970565	1.0097	1.1473	0.994354	1.126
			24	0.981292	1.00269	1.09821	1.05544	0.961126	1.00565
			36	1.12889	0.988341	0.949341	1.10944	1.1467	0.991381
		Graphs plotted and statistical calculations in Prism version 10.0
	Suppl. Fig. 1d	Mouse	C57BL/6		NSG
		Tumor	WT	KO	WT	KO
		Tumor weight	1.6	0.53	1.28	1.15
			1.76	0.51	1.54	1.14
			1.42	0.67	0.76	0.93
			0.26	0.32	1.77	1.26
			1.48	0.38	1.38	1.4
			2.24	1.06	1.7	1.23
			2.72	0.26	1.71	1.13
			0.36	0.85		0.81
			0.51	0.27
				0.52
		Graphs plotted and statistical calculations in Prism version 10.0
	Suppl. Fig. 1e	CD8+ T cells in CD45+	WT	KO
			2.68337	8.89687
			5.60158	9.10662
			6.82444	9.17602
			6.43046	10.6
			8.72742	10.1
			4.58607	12.4
			12.2142	8.1
			11.3554	14.3
			10.4313	8.8
			11.6	10.3
			6.3	17.2
			6.9	7.3
			9.6	9.9
			3.9
			8
			14.8
			7.6
			4.6
		Graphs plotted and statistical calculations in Prism version 10.0

## Sheet: Suppl. Fig. 2
	Suppl. Fig. 2l		Time (h)	CHX			CHX+2-BP
		Relative intensity of protein	0	1	0.93	1.07	1	0.94	1.06
			2	1.242	1.05	1.17	0.9	1	0.92
			4	1.3	1.13	0.95	0.5	0.46	0.52
			6	1.25	0.95	0.88	0.2	0.23	0.35
		Graphs plotted and statistical calculations in Prism version 10.0

## Sheet: Suppl. Fig. 3
	Suppl. Fig. 3f	mRNA fold change of ZDHHC3	shNT	shZdhhc3_#1	shZdhhc3_#2					Suppl. Fig. 3g	Relative reduction of AlamarBlue	Time (h)	shNT			shZdhhc3
			0.97	0.08	0.11							0	1.02889	0.918341	1.05493	1.01531	1.09074	0.902187
			0.98	0.13	0.13							12	1.04315	1.05653	1.0097	1.03473	1.14354	1.16
			1.06	0.05	0.09							24	1.12916	1.09269	0.982138	1.15544	1.01265	1.12646
												36	1.12889	0.988834	1.14934	1.10944	1.04467	0.981381
											Graphs plotted and statistical calculations in Prism version 10.0
	Suppl. Fig. 3h	Tumor weight	shNT	shZdhhc3					Suppl. Fig. 3i	TNF-a+ in CD8+ T cells	shNT	shZdhhc3					Suppl. Fig. 3j	Tumor weight	shNT	shZdhhc3
			1.78	0.08							27.2	87							11.8	2.7
			4.1	0.21							20.5	93.4							14.4	1.2
			2.06	1.2							69.7	81.2							21.6	3.5
			2.88	0.33							27.4	94.1							16	4.1
			1.11	1.53							38.4	90							16.8	17.3
			4.65	1.61							70.3	89.1							27.1	11.2
		Graphs plotted and statistical calculations in Prism version 10.0								Graphs plotted and statistical calculations in Prism version 10.0								Graphs plotted and statistical calculations in Prism version 10.0

## Sheet: Suppl. Fig. 4
	Suppl. Fig. 4c	Relative protein level	Time/hrs	CHX			CHX+Abe					Suppl. Fig. 4d	mRNA fold change of VTCN1	Time (h)	Abe			Abe+2-BP
			0	0.95	1.02	1.05	1.01	1.1	0.9					0	1	1.02	0.98	0.99	1.08	0.95
			3	1.05	0.98	1.12	0.56	0.66	0.61					2	0.94	1.11	0.95	0.98	0.9	1.17
			6	0.92	1.16	1.04	0.47	0.34	0.29					4	1	1.05	0.95	0.91	1.14	0.99
			9	0.95	0.99	1.06	0.08	0.15	0.18					6	1.001	0.97	1.03	1.08	1.07	0.9
		Graphs plotted and statistical calculations in Prism version 10.0											Graphs plotted and statistical calculations in Prism version 10.0
	Suppl. Fig. 4g	Uptake of Dextran by MDA-MB-468	Time(h)	CTRL			Abe 0nM			Abe 500nM			Abe 1000nM
			0.75	1	0.7	1.1	6.2	7.2	6.8	6	7	6.5	6	5.7	6.5
			2	1	1.1	1.2	14.2	15.7	17.6	16.8	17.4	18.1	18.6	21.2	22.6
			9	1.8	2	2.1	56.5	59.3	63.8	53.4	55.8	57.3	52.8	56.3	53.8
		Graphs plotted and statistical calculations in Prism version 10.0
	Suppl. Fig. 4h	Cell surface TfR	Not labeled	Abe 0nM	Abe 500nM
			129	481	455
			115	412	401
			117	370	430
		Graphs plotted and statistical calculations in Prism version 10.0

## Sheet: Suppl. Fig. 5
	Suppl. Fig. 5d	Relative B7-H4 protein level in tumors	Vehicle	Abemaciclib									Suppl. Fig. 5e	Tumor growth	Days	CT26-EV-vehicle			CT26-EV-Abe
			2.07263	0.400782												Mean	SEM	N	Mean	SEM	N
			1.50101	1.32536											0	0	0	10	0	0	10
			1.37524	0.7402											8	39.898	13.3719	10	39.898	13.3719	10
			1.5063	1.00988											11	75.9921	23.3523	10	75.2413	39.1907	10
			1.25332	0.668933											14	136.134	58.1144	10	110.862	68.0239	10
			1.34565	0.767903											16	228.326	112.038	10	155.399	84.8411	10
			1.11452	0.602727											18	339.807	179.417	10	199.554	130.7	10
															20	408.831	199.368	10	248.975	149.102	10
		Graphs plotted and statistical calculations in Prism version 10.0													22	606.368	301.622	10	358.332	182.316	10
														Graphs plotted and statistical calculations in Prism version 10.0
													Suppl. Fig. 5g	Tumor growth	Days	CT26-EV-vehicle			CT26-EV-Abe			CT26-EV-vehicle			CT26-EV-Abe
	Suppl. Fig. 5f	Tumor growth	Days	CT26-EV-vehicle			CT26-EV-Abe									Mean	SEM	N	Mean	SEM	N	Mean	SEM	N	Mean	SEM	N
				Mean	SEM	N	Mean	SEM	N						0	0	0	10	0	0	10	0	0	10	0	0	10
			0	0	0	10	0	0	10						8	39.898	13.3719	10	39.898	13.3719	10	55.2942	20.4293	10	40.264	18.5861	10
			8	55.2942	20.4293	10	40.264	18.5861	10						11	75.9921	23.3523	10	75.2413	39.1907	10	69.3097	29.186	10	121.23	73.5197	10
			11	69.3097	29.186	10	121.23	73.5197	10						14	136.134	58.1144	10	110.862	68.0239	10	96.0469	61.4083	10	227.967	140.265	10
			14	96.0469	61.4083	10	227.967	140.265	10						16	228.326	112.038	10	155.399	84.8411	10	124.843	85.6061	10	341.301	233.814	10
			16	124.843	85.6061	10	341.301	233.814	10						18	339.807	179.417	10	199.554	130.7	10	147.085	115.879	10	548.155	391.001	10
			18	147.085	115.879	10	548.155	391.001	10						20	408.831	199.368	10	248.975	149.102	10	193.812	161.796	10	800.7	551.881	10
			20	193.812	161.796	10	800.7	551.881	10						22	606.368	301.622	10	358.332	182.316	10	215.155	188.843	10	1155.95	759.396	10
			22	215.155	188.843	10	1155.95	759.396	10
														Graphs plotted and statistical calculations in Prism version 10.0
		Graphs plotted and statistical calculations in Prism version 10.0
	Suppl. Fig. 5i	Tumor weight	EV-vehicle	EV-Abe	OE-vehicle	OE-Abe
			1.35	0.28	1.55	0.69
			1.34	0.54	1.17	0.86
			1.32	0.33	1.94	0.12
			1.22	0.61	2.65	0.12
			0.68	1	4.15	0.26
			0.73	0.73	3.66	0.26
			0.58	0.7	4.07	0.29
			0.48	0.65	4.03	0.34
				0.24	0.78	0.01
				0.31	0.99	0.03
		Graphs plotted and statistical calculations in Prism version 10.0
